# Supplementary material for: On the Prediction of In Vitro Arginine Glycation of Short Peptides Using Artificial Neural Networks
Source: Sensors (Basel). 2022 Jul 13;22(14):5237. doi: 10.3390/s22145237 (PMC9324327; doi:10.3390/s22145237)
Supplement: Supplementary file 1 [file sensors-22-05237-s001.zip]

Archive with 2 entries (2 files):
- Supplementary material - SI and Figure S1.pdf
- Supplementary material - Tables S1 and S2.xlsx
